# Supplementary material for: An Efficient Agrobacterium-Mediated Genetic Transformation Method for Solanum betaceum Cav. Embryogenic Callus
Source: Plants (Basel). 2023 Mar 6;12(5):1202. doi: 10.3390/plants12051202 (PMC10005457; doi:10.3390/plants12051202)
Supplement: Supplementary file 1 [file plants-12-01202-s001.zip]

Archive with 1 entries (1 files):
- plants-2196837-supplementary.pdf
